# Supplementary material for: A New Mutual Information Estimator for Continuous Censored Variables
Source: Entropy (Basel). 2026 Jun 11;28(6):677. doi: 10.3390/e28060677 (PMC13297969; doi:10.3390/e28060677)
Supplement: Supplementary file 1 [file entropy-28-00677-s001.zip]

Archive with 1 entries (1 files):
- entropy-4188896-supplementary.pdf
